# Supplementary material for: Genomic and metabonomic methods reveal the probiotic functions of swine-derived Ligilactobacillus salivarius
Source: BMC Microbiol. 2023 Aug 30;23:242. doi: 10.1186/s12866-023-02993-9 (PMC10466738; doi:10.1186/s12866-023-02993-9)
Supplement: Supplementary file 4 — Additional file 4. Supplementary data-16S genetic sequence. [file 12866_2023_2993_MOESM4_ESM.xls]

## Sheet: Sheet1
1
Accession number MT510511.1 Ligilactobacillus salivarius strain 6101 16S ribosomal RNA gene, partial sequence
CGCCGGGGCGGGGTGCTATACATGCAGTCGAACGAAACTTTCTTACACCGAATGCTTGCATTCACCGTAA
GAAGTTGAGTGGCGGACGGGTGAGTAACACGTGGGTAACCTGCCTAAAAGAAGGGGATAACACTTGGAAA
CAGGTGCTAATACCGTATATCTCTAAGGATCGCATGATCCTTAGATGAAAGATGGTTCTGCTATCGCTTT
TAGATGGACCCGCGGCGTATTAACTAGTTGGTGGGGTAACGGCCTACCAAGGTGATGATACGTAGCCGAA
CTGAGAGGTTGATCGGCCACATTGGGACTGAGACACGGCCCAAACTCCTACGGGAGGCAGCAGTAGGGAA
TCTTCCACAATGGACGCAAGTCTGATGGAGCAACGCCGCGTGAGTGAAGAAGGTCTTCGGATCGTAAAAC
TCTGTTGTTAGAGAAGAACACGAGTGAGAGTAACTGTTCATTCGATGACGGTATCTAACCAGCAAGTCAC
GGCTAACTACGTGCCAGCGGCCGCGGTAATACGTAGGTGGCAAGCGTTGTCCGGATTTATTGGGCGTAAA
GGGAACGCAGGCGGTCTTTTAAGTCTGATGTGAAAGCCTTCGGCTTAACCGGAGTAGTGCATTGGAAACT
GGAAGACTTGAGTGCAGAAGAGGAGAGTGGAACTCCATGTGTAGCGGTGAAATGCGTAGATATATGGAAG
AACACCAGTGGCGAAAGCGGCTCTCTGGTCTGTAACTGACGCTGAGGTTCGAAAGCGTGGGTAGCAAACA
GGATTAGATACCCTGGTAGTCCACGCCGTAAACGATGAATGCTAGGTGTTGGAGGGTTTCCGCCCTTCAG
TGCCGCAGCTAACGCAATAAGCATTCCGCCTGGGGAGTACGACCGCAAGGTTGAAACTCAAAGGAATTGA
CGGGGGCCCGCACAAGCGGTGGAGCATGTGGTTTAATTCGAAGCAACGCGAAGAACCTTACCAGGTCTTG
ACATCCTTTGACCACCTAAGAGATTAGGCTTTCCCTTCGGGGACAAAGTGACAGGTGGTGCATGGCTGTC
GTCAGCTCGTGTCGTGAGATGTTGGGTTAAGTCCCGCAACGAGCGCAACCCTTGTTGTCAGTTGCCAGCA
TTAAGTTGGGCACTCTGGCGAGACTGCCGGTGACAAACCGGAGGAAGGTGGGGACGACGTCAAGTCATCA
TGCCCCTTATGACCTGGGCTACACACGTGCTACAATGGACGGTACAACGAGTCGCAAGACCGCGAGGTTT
AGCTAATCTCTTAAAGCCGTTCTCAGTTCGGATTGTAGGCTGCAACTCGCCTACATGAAGTCGGAATCGC
TAGTAATCGCGAATCAGCATGTCGCGGTGAATACGTTCCCGGGCCTTGTACACACCGCCCGTCACACCAT
GAGAGTTTGTAACACCCAAAGCCGGTGGGGTAACCGCAAGGAGCCAGCCGTCTAAGGTGGACAAGAGTGG
2
Accession number MT510511.1 Ligilactobacillus salivarius strain 665 16S ribosomal RNA gene, partial sequence
AGTCGAACGAAACTTTCTTACACCGAATGCTTGCATTCACCGTAAGAAGTTGAGTGGCGGACGGGTGAGT
AACACGTGGGTAACCTGCCTAAAAGAAGGGGATAACACTTGGAAACAGGTGCTAATACCGTATATCTCTA
AGGATCGCATGATCCTTAGATGAAAGATGGTTCTGCTATCGCTTTTAGATGGACCCGCGGCGTATTAACT
AGTTGGTGGGGTAACGGCCTACCAAGGTGATGATACGTAGCCGAACTGAGAGGTTGATCGGCCACATTGG
GACTGAGACACGGCCCAAACTCCTACGGGAGGCAGCAGTAGGGAATCTTCCACAATGGACGCAAGTCTGA
TGGAGCAACGCCGCGTGAGTGAAGAAGGTCTTCGGATCGTAAAACTCTGTTGTTAGAGAAGAACACGAGT
GAGAGTAACTGTTCATTCGATGACGGTATCTAACCAGCAAGTCACGGCTAACTACGTGCCAGCAGCCGCG
GTAATACGTAGGTGGCAAGCGTTGTCCGGATTTATTGGGCGTAAAGGGAACGCAGGCGGTCTTTTAAGTC
TGATGTGAAAGCCTTCGGCTTAACCGGAGTAGTGCATTGGAAACTGGAAGACTTGAGTGCAGAAGAGGAG
AGTGGAACTCCATGTGTAGCGGTGAAATGCGTAGATATATGGAAGAACACCAGTGGCGAAAGCGGCTCTC
TGGTCTGTAACTGACGCTGAGGTTCGAAAGCGTGGGTAGCAAACAGGATTAGATACCCTGGTAGTCCACG
CCGTAAACGATGAATGCTAGGTGTTGGAGGGTTTCCGCCCTTCAGTGCCGCAGCTAACGCAATAAGCATT
CCGCCTGGGGAGTACGACCGCAAGGTTGAAACTCAAAGGAATTGACGGGGGCCCGCACAAGCGGTGGAGC
ATGTGGTTTAATTCGAAGCAACGCGAAGAACCTTACCAGGTCTTGACATCCTTTGACCACCTAAGAGATT
AGGTTTTCCCTTCGGGGACAAAGTGACAGGTGGTGCATGGCTGTCGTCAGCTCGTGTCGTGAGATGTTGG
GTTAAGTCCCGCAACGAGCGCAACCCTTGTTGTCAGTTGCCAGCATTAAGTTGGGCACTCTGGCGAGACT
GCCGGTGACAAACCGGAGGAAGGTGGGGACGACGTCAAGTCATCATGCCCCTTATGACCTGGGCTACACA
CGTGCTACAATGGACGGTACAACGAGTCGCGAGACCGCGAGGTTTAGCTAATCTCTTAAAGCCGTTCTCA
GTTCGGATTGTAGGCTGCAACTCGCCTACATGAAGTCGGAATCGCTAGTAATCGCGAATCAGCATGTCGC
GGTGAATACGTTCCCGGGCCTTGTACACACCGCCCGTCACACCATGAGAGTTTGTAACACCCAAAGCCGG
TGGGG
3
Accession number MT505563.1 Ligilactobacillus salivarius strain 4790 16S ribosomal RNA gene, partial sequence
CGGGGGGGGGGTGCTATACATGCAGTCGAACGAAACTTTCTTACACCGAATGCTTGCATTCACCGTAAGA AGTTGAGTGGCGGACGGGTGAGTAACACGTGGGTAACCTGCCTAAAAGAAGGGGATAACACTTGGAAACA GGTGCTAATACCGTATATCTCTAAGGATCGCATGATCCTTAGATGAAAGATGGTTCTGCTATCGCTTTTA GATGGACCCGCGGCGTATTAACTAGTTGGTGGGGTAACGGCCTACCAAGGTGATGATACGTAGCCGAACT GAGAGGTTGATCGGCCACATTGGGACTGAGACACGGCCCAAACTCCTACGGGAGGCAGCAGTAGGGAATC TTCCACAATGGACGCAAGTCTGATGGAGCAACGCCGCGTGAGTG…
4
Accession number MT510492.1 Ligilactobacillus salivarius strain 5965 16S ribosomal RNA gene, partial sequence
GCCGTGGCGGCGTGCTATACATGCAGTCGAACGAAACTTTCTTACACCGAATGCTTGCATTCACCGTAAG AAGTTGAGTGGCGGACGGGTGAGTAACACGTGGGTAACCTGCCTAAAAGAAGGGGATAACACTTGGAAAC AGGTGCTAATACCGTATATCTCTAAGGATCGCATGATCCTTAGATGAAAGATGGTTCTGCTATCGCTTTT AGATGGACCCGCGGCGTATTAACTAGTTGGTGGGGTAACGGCCTACCAAGGTGATGATACGTAGCCGAAC TGAGAGGTTGATCGGCCACATTGGGACTGAGACACGGCCCAAACTCCTACGGGAGGCAGCAGTAGGGAAT CTTCCACAATGGACGCAAGTCTGATGGAGCAACGCCGCGTGAGT…
5
Accession number MT516196.1 Ligilactobacillus salivarius strain 7945 16S ribosomal RNA gene, partial sequence
CGAACGAAACTTTCTTACACCGAATGCTTGCATTCACCGTAAGAAGTTGAGTGGCGGACGGGTGAGTAAC ACGTGGGTAACCTGCCTAAAAGAAGGGGATAACACTTGGAAACAGGTGCTAATACCGTATATCTCTAAGG ATCGCATGATCCTTAGATGAAAGATGGTTCTGCTATCGCTTTTAGATGGACCCGCGGCGTATTAACTAGT TGGTGGGGTAACGGCCTACCAAGGTGATGATACGTAGCCGAACTGAGAGGTTGATCGGCCACATTGGGAC TGAGACACGGCCCAAACTCCTACGGGAGGCAGCAGTAGGGAATCTTCCACAATGGACGCAAGTCTGATGG AGCAACGCCGCGTGAGTGAAGAAGGTCTTCGGATCGTAAAACTC…
6
Accession number MT585500.1 Ligilactobacillus salivarius strain 779 16S ribosomal RNA gene, partial sequence
CTTGCATTCACCGTAAGAAGTTGAGTGGCGGACGGGTGAGTAACACGTGGGTAACCTGCCTAAAAGAAGG GGATAACACTTGGAAACAGGTGCTAATACCGTATATCTCTAAGGATCGCATGATCCTTAGATGAAAGATG GTTCTGCTATCGCTTTTAGATGGACCCGCGGCGTATTAACTAGTTGGTGGGGTAACGGCCTACCAAGGTG ATGATACGTAGCCGAACTGAGAGGTTGATCGGCCACATTGGGACTGAGACACGGCCCAAACTCCTACGGG AGGCAGCAGTAGGGAATCTTCCACAATGGACGCAAGTCTGATGGAGCAACGCCGCGTGAGTGAAGAAGGT CTTCGGATCGTAAAACTCTGTTGTTAGAGAAGAACACGAGTGAG…
7
Accession number MT597539.1 Ligilactobacillus salivarius strain 1662 16S ribosomal RNA gene, partial sequence
CTAACCCCATGGGCAAGGTCGGAACGAAACTTTCTTACACCGAATGCTTGCATTCACCGTAAGAAGTTGA GTGGCGGACGGGTGAGTAACACGTGGGTAACCTGCCTAAAAGAAGGGGATAACACTTGGAAACAGGTGCT AATACCGTATATCTCTAAGGATCGCATGATCCTTAGATGAAAGATGGTTCTGCTATCGCTTTTAGATGGA CCCGCGGCGTATTAACTAGTTGGTGGGGTAACGGCCTACCAAGGTGATGATACGTAGCCGAACTGAGAGG TTGATCGGCCACATTGGGACTGAGACACGGCCCAAACTCCTACGGGAGGCAGCAGTAGGGAATCTTCCAC AATGGACGCAAGTCTGATGGAGCAACGCCGCGTGAGTGAAGAAG…
8
Accession number MT597593.1 Ligilactobacillus salivarius strain 1733 16S ribosomal RNA gene, partial sequence
GCAAGTGGGGGGGTGCTATACATGCAAGTCGAACGAAACTTTCTTACACCGAATGCTTGCATTCACCGTA AGAAGTTGAGTGGCGGACGGGTGAGTAACACGTGGGTAACCTGCCTAAAAGAAGGGGATAACACTTGGAA ACAGGTGCTAATACCGTATATCTCTAAGGATCGCATGATCCTTAGATGAAAGATGGTTCTGCTATCGCTT TTAGATGGACCCGCGGCGTATTAACTAGTTGGTGGGGTAACGGCCTACCAAGGTGATGATACGTAGCCGA ACTGAGAGGTTGATCGGCCACATTGGGACTGAGACACGGCCCAAACTCCTACGGGAGGCAGCAGTAGGGA ATCTTCCACAATGGACGCAAGTCTGATGGAGCAACGCCGCGTGA…
9
Accession number MT613631.1 Ligilactobacillus salivarius strain 3340 16S ribosomal RNA gene, partial sequence
GGGGGGGCCTTATACATGCAGTCGAACGAAACTTTCTTACACCGAATGCTTGCATTCACCGTAAGAAGTT GAGTGGCGGACGGGTGAGTAACACGTGGGTAACCTGCCTAAAAGAAGGGGATAACACTTGGAAATAGGTG CTAATACCGTATATCTCTAAGGATCGCATGATCCTTAGATGAAAGATGGTTCTGCTATCGCTTTTAGATG GACCCGCGGCGTATTAACTAGTTGGTGGGGTAACGGCCTACCAAGGTGATGATACGTAGCCGAACTGAGA GGTTGATCGGCCACATTGGGACTGAGACACGGCCCAAACTCCTACGGGAGGCAGCAGTAGGGAATCTTCC ACAATGGACGCAAGTCTGATGGAGCAACGCCGCGTGAGTGAAGA…
10
Accession number MW048876.1 Ligilactobacillus salivarius strain 9254 16S ribosomal RNA gene, partial sequence
AAGTCGAACGAAACTTTCTTACACCGAATGCTTGCATTCACCGTAAGAAGTTGAGTGGCGGACGGGTGAG TAACACGTGGGTAACCTGCCTAAAAGAAGGGGATAACACTTGGAAACAGGTGCTAATACCGTATATCTCT AAGGATCGCATGATCTTTAGATGAAAGATGGTTCTGCTATCGCTTTTAGATGGACCCGCGGCGTATTAAC TAGTTGGTGGGGTAACGGCCTACCAAGGTGATGATACGTAGCCGAACTGAGAGGTTGATCGGCCACATTG GGACTGAGACACGGCCCAAACTCCTACGGGAGGCAGCAGTAGGGAATCTTCCACAATGGACGCAAGTCTG ATGGAGCAACGCCGCGTGAGTGAAGAAGGTCTTCGGATCGTAAA…
11
Accession number MT604719.1 Ligilactobacillus salivarius strain 2223 16S ribosomal RNA gene, partial sequence
ACTGGGGGGGGGCCCTAATACATGCAGTCGAACGAAACTTTCTTACACCGAATGCTTGCATTCACCGTAA GAAGTTGAGTGGCGGACGGGTGAGTAACACGTGGGTAACCTGCCTAAAAGAAGGGGATAACACTTGGAAA CAGGTGCTAATACCGTATATCTCTAAGGATCGCATGATCCTTAGATGAAAGATGGTTCTGCTATCGCTTT TAGATGGACCCGCGGCGTATTAACTAGTTGGTGGGGTAACGGCCTACCAAGGTGATGATACGTAGCCGAA CTGAGAGGTTGATCGGCCACATTGGGACTGAGACACGGCCCAAACTCCTACGGGAGGCAGCAGTAGGGAA TCTTCCACAATGGACGCAAGTCTGATGGAGCAACGCCGCGTGAG…
12
Accession number MT597681.1 Ligilactobacillus salivarius strain 1854 16S ribosomal RNA gene, partial sequence
GCCAGGGGGGGGTGCTATACATGCAAGTCGAACGAAACTTTCTTACACCGAATGCTTGCATTCACCGTAA GAAGTTGAGTGGCGGACGGGTGAGTAACACGTGGGTAACCTGCCTAAAAGAAGGGGATAACACTTGGAAA CAGGTGCTAATACCGTATATCTCTAAGGATCGCATGATCCTTAGATGAAAGATGGTTCTGCTATCGCTTT TAGATGGACCCGCGGCGTATTAACTAGTTGGTGGGGTAACGGCCTACCAAGGTGATGATACGTAGCCGAA CTGAGAGGTTGATCGGCCACATTGGGACTGAGACACGGCCCAAACTCCTACGGGAGGCAGCAGTAGGGAA TCTTCCACAATGGACGCAAGTCTGATGGAGCAACGCCGCGTGAG…
13
Accession number MT597452.1 Ligilactobacillus salivarius strain 1504 16S ribosomal RNA gene, partial sequence
CACGGGGGGGGTGCTAATACATGCAGTCGAACGAAACTTTCTTACACCGAATGCTTGCATTCACCGTAAG AAGTTGAGTGGCGGACGGGTGAGTAACACGTGGGTAACCTGCCTAAAAGAAGGGGATAACACTTGGAAAC AGGTGCTAATACCGTATATCTCTAAGGATCGCATGATCCTTAGATGAAAGATGGTTCTGCTATCGCTTTT AGATGGACCCGCGGCGTATTAACTAGTTGGTGGGGTAACGGCCTACCAAGGTGATGATACGTAGCCGAAC TGAGAGGTTGATCGGCCACATTGGGACTGAGACACGGCCCAAACTCCTACGGGAGGCAGCAGTAGGGAAT CTTCCACAATGGACGCAAGTCTGATGGAGCAACGCCGCGTGAGT…
14
Accession number MT573712.1 Ligilactobacillus salivarius strain 1274 16S ribosomal RNA gene, partial sequence
GGCGGACGGGTGAGTAACACGTGGGTAACCTGCCTAAAAGAAGGGGATAACACTTGGAAACAGGTGCTAA TACCGTATATCTCTAAGGATCGCATGATCCTTAGATGAAAGATGGTTCTGCTATCGCTTTTAGATGGACC CGCGGCGTATTAACTAGTTGGTGGGGTAACGGCCTACCAAGGTGATGATACGTAGCCGAACTGAGAGGTT GATCGGCCACATTGGGACTGAGACACGGCCCAAACTCCTACGGGAGGCAGCAGTAGGGAATCTTCCACAA TGGACGCAAGTCTGATGGAGCAACGCCGCGTGAGTGAAGAAGGTCTTCGGATCGTAAAACTCTGTTGTTA GAGAAGAACACGAGTGAGAGTAACTGTTCATTCGATGACGGTAT…
15
Accession number MT510511.1 Ligilactobacillus salivarius strain 6101 16S ribosomal RNA gene, partial sequence
CGCCGGGGCGGGGTGCTATACATGCAGTCGAACGAAACTTTCTTACACCGAATGCTTGCATTCACCGTAA GAAGTTGAGTGGCGGACGGGTGAGTAACACGTGGGTAACCTGCCTAAAAGAAGGGGATAACACTTGGAAA CAGGTGCTAATACCGTATATCTCTAAGGATCGCATGATCCTTAGATGAAAGATGGTTCTGCTATCGCTTT TAGATGGACCCGCGGCGTATTAACTAGTTGGTGGGGTAACGGCCTACCAAGGTGATGATACGTAGCCGAA CTGAGAGGTTGATCGGCCACATTGGGACTGAGACACGGCCCAAACTCCTACGGGAGGCAGCAGTAGGGAA TCTTCCACAATGGACGCAAGTCTGATGGAGCAACGCCGCGTGAG…
16
Accession number MT464300.1 Ligilactobacillus salivarius strain 8388 16S ribosomal RNA gene, partial sequence
GGGGGTGCCTATACATGCAGTCGAACGAAACTTTCTTACACCGAATGCTTGCATTCACCGTAAGAAGTTG AGTGGCGGACGGGTGAGTAACACGTGGGTAACCTGCCTAAAAGAAGGGGATAACACTTGGAAACAGGTGC TAATACCGTATATCTCTAAGGATCGCATGATCCTTAGATGAAAGATGGTTCTGCTATCGCTTTTAGATGG ACCCGCGGCGTATTAACTAGTTGGTGGGGTAACGGCCTACCAAGGTGATGATACGTAGCCGAACTGAGAG GTTGATCGGCCACATTGGGACTGAGACACGGCCCAAACTCCTACGGGAGGCAGCAGTAGGGAATCTTCCA CAATGGACGCAAGTCTGATGGAGCAACGCCGCGTGAGTGAAGAA…
17
Accession number KP317681.1 Ligilactobacillus salivarius strain L8 16S ribosomal RNA gene, partial sequence
TATACATGCAAGTCGAACGAAACTTTCTTACACCGAATGCTTGCATTCACCGTAAGAAGTTGAGTGGCGG ACGGGTGAGTAACACGTGGGTAACCTGCCTAAAAGAAGGGGATAACACTTGGAAACAGGTGCTAATACCG TATATCTCTAAGGATCGCATGATCCTTAGATGAAAGATGGTTCTGCTATCGCTTTTAGATGGACCCGCGG CGTATTAACTAGTTGGTGGGGTAACGGCCTACCAAGGTGATGATACGTAGCCGAACTGAGAGGTTGATCG GCCACATTGGGACTGAGACACGGCCCAAACTCCTACGGGAGGCAGCAGTAGGGAATCTTCCACAATGGAC GCAAGTCTGATGGAGCAACGCCGCGTGAGTGAAGAAGGTCTTCG…
18
Accession number JX861204.1 Lactobacillus salivarius strain PPG-Ls10-Talpur 16S ribosomal RNA gene, partial sequence
GAAGTTGAGTGGCGGACGGGTGAGTAACACGTGGGTAACCTGCCTAAAAGAAGGGGATAACACTTGGAAA CAGGTGCTAATACCGTATATCTCTAAGGATCGCATGATCCTTAGATGAAAGATGGTTCTGCTATCGCTTT TAGATGGACCCGCGGCGTATTAACTAGTTGGTGGGGTAACGGCCTACCAAGGTGATGATACGTAGCCGAA CTGAGAGGTTGATCGGCCACATTGGGACTGAGACACGGCCCAAACTCCTACGGGAGGCAGCAGTAGGGAA TCTTCCACAATGGACGCAAGTCTGATGGAGCAACGCCGCGTGAGTGAAGAAGGTCTTCGGATCGTAAAAC TCTGTTGTTAGAGAAGAACACGAGTGAGAGTAACTGTTCATTCG…
19
Accession number KJ160215.1 Lactobacillus salivarius strain T7 16S ribosomal RNA gene, partial sequence
GCTTGCATTCACCGTAAGAAGTTGAGTGGCGGACGGGTGAGTAACACGTGGGTAACCTGCCTAAAAGAAG GGGATAACACTTGGAAACAGGTGCTAATACCGTATATCTCTAAGGATCGCATGATCCTTAGATGAAAGAT GGTTCTGCTATCGCTTTTAGATGGACCCGCGGCGTATTAACTAGTTGGTGGGGTAACGGCCTACCAAGGT GATGATACGTAGCCGAACTGAGAGGTTGATCGGCCACATTGGGACTGAGACACGGCCCAAACTCCTACGG GAGGCAGCAGTAGGGAATCTTCCACAATGGACGCAAGTCTGATGGAGCAACGCCGCGTGAGTGAAGAAGG TCTTCGGATCGTAAAACTCTGTTGTTAGAGAAGAACACGAGTGA…
20
Accession number EF412998.1 Lactobacillus salivarius strain 126013508 16S ribosomal RNA gene, partial sequence
GAATCGCTAGTAATCGCGAATCAGCATGTCGCGGTGAATACGTTCCCGGGCCTTGTACACACCGCCCGTC ACACCATGAGAGTTTGTAACACCCAAAGCCGGTGGGGTAACCGCAAGGAGCCAGCCGTCTAAGGTGGGAC AGATGATTGGGGTGAAGTCGTAACAAGGTAGCCGTAGGAGAACCTGCGGCTGGATCACCTCCTTTCTAAG GAATAATTACGGAACCTGTACATTTATCGAATACTTTGTTTAGTTTTGAGAGGTCATATCTCTCAAGATT TTGTTCTTTGAAAACTAGATATTGATTTATTTCTTAAAAATAAACCGAGAACACCGCGTTTTAAAGAGTT TAAAACAAGAATTATAGTTCTTAATCGCTAAACTCATAACCTAT…
21
Accession number KP866924.1 Lactobacillus salivarius strain TCMM17 16S ribosomal RNA gene, partial sequence
AGCTGCTACTTTCTAATGCAGTCGACGAACTTTCTTACACCGAATGCTTGCATTCACCGTAAGAAGTTGA GTGGCGGACGGGTGAGTAACACGTGGGTAACCTGCCTAAAAGAAGGGGATAACACTTGGAAACAGGTGCT AATACCGTATATCTCTAAGGATCGCATGATCCTTAGATGAAAGATGGTTCTGCTATCGCTTTTAGATGGA CCCGCGGCGTATTAACTAGTTGGTGGGGTAACGGCCTACCAAGGTGATGATACGTAGCCGAACTGAGAGG TTGATCGGCCACATTGGGACTGAGACACGGCCCAAACTCYWACGGGAGGCAGGCAGTAGGGARTCYTCMM CAATGGACGCARGTCTGATGGAGCAACGCCGCGTGAGTGAAGAA…
22
Accession number KJ160215.1 Lactobacillus salivarius strain T7 16S ribosomal RNA gene, partial sequence
GCTTGCATTCACCGTAAGAAGTTGAGTGGCGGACGGGTGAGTAACACGTGGGTAACCTGCCTAAAAGAAG GGGATAACACTTGGAAACAGGTGCTAATACCGTATATCTCTAAGGATCGCATGATCCTTAGATGAAAGAT GGTTCTGCTATCGCTTTTAGATGGACCCGCGGCGTATTAACTAGTTGGTGGGGTAACGGCCTACCAAGGT GATGATACGTAGCCGAACTGAGAGGTTGATCGGCCACATTGGGACTGAGACACGGCCCAAACTCCTACGG GAGGCAGCAGTAGGGAATCTTCCACAATGGACGCAAGTCTGATGGAGCAACGCCGCGTGAGTGAAGAAGG TCTTCGGATCGTAAAACTCTGTTGTTAGAGAAGAACACGAGTGA…
